# Supplementary material for: Phylogenetic evidence for nationwide expansion Brucella melitensis lineages drives the re-emerging and epidemic of human brucellosis in Jiangsu, China
Source: Front Cell Infect Microbiol. 2025 Sep 2;15:1603234. doi: 10.3389/fcimb.2025.1603234 (PMC12436464; doi:10.3389/fcimb.2025.1603234)
Supplement: Supplementary file 1 [file Table1.xlsx]

## Sheet: Sheet1
Table S2 Genome statistics summary of 89 strains in this study
Key of strains	Species/biovars	ANI	Most closely related strain	No. of CGs	No. of Scaffold	N50(bp)	N75(bp)	Genome size (bp)	GC(%)	Completeness(%)
JS-2017-1	Brucella melitensis	99.88	16M	1412	30	255256	139381	3284407	55.99	99.42
JS-2017-3	Brucella melitensis	99.88	16M	1412	34	250526	178810	3289914	54.81	99.37
JS-2017-52	Brucella melitensis	99.88	16M	1412	28	296369	148854	3283870	55.62	99.45
JS-2017-53	Brucella melitensis	99.88	16M	1412	20	249948	178856	3265938	56.72	98.91
JS-2017-54	Brucella melitensis	99.87	16M	1412	20	296991	138081	3261609	56.74	98.39
JS-2017-55	Brucella melitensis	99.88	16M	1412	22	270411	136076	3238490	56.89	97.41
JS-2017-56	Brucella melitensis	99.88	16M	1412	21	297124	142227	3270909	55.83	98.91
JS-2017-57	Brucella melitensis	99.88	16M	1412	23	249577	138122	3263813	56.77	98.94
JS-2017-58	Brucella melitensis	99.88	16M	1412	42	251074	135233	3389613	49.09	100.0
JS-2017-59	Brucella melitensis	99.88	16M	1412	20	297774	178839	3263902	56.75	98.68
JS-2018-04	Brucella melitensis	99.88	16M	1412	27	296592	178858	3285134	55.0	99.42
JS-2018-54	Brucella melitensis	99.88	16M	1412	33	250840	138128	3287812	54.97	99.45
JS-2018-55	Brucella melitensis	99.88	16M	1412	30	293159	178652	3291659	54.48	99.42
JS-2019-25	Brucella melitensis	99.88	16M	1412	35	291074	138018	3280931	55.59	99.24
JS-2019-26	Brucella melitensis	99.87	16M	1412	46	250790	146833	3275073	54.73	99.15
JS-2019-27	Brucella melitensis	99.87	16M	1412	47	203010	135193	3277875	55.51	98.91
JS-2019-3	Brucella melitensis	99.88	16M	1412	32	249914	138134	3285525	55.81	99.45
JS-2019-30	Brucella melitensis	99.87	16M	1412	34	249877	135193	3280298	55.55	99.19
JS-2019-31	Brucella melitensis	99.88	16M	1412	27	296515	178930	3283590	55.56	99.45
JS-2019-32	Brucella melitensis	99.88	16M	1412	28	249937	138137	3285143	55.9	99.45
JS-2019-4	Brucella melitensis	99.87	16M	1412	38	261236	178925	3281610	55.79	98.84
JS-2020-13	Brucella melitensis	99.87	16M	1412	44	243649	138182	3286919	54.88	99.32
JS-2020-17	Brucella melitensis	99.87	16M	1412	39	246201	138084	3283200	55.84	98.79
JS-2020-2	Brucella melitensis	99.87	16M	1412	33	264526	135205	3288212	55.27	99.18
JS-2020-3	Brucella melitensis	99.87	16M	1412	41	297084	189428	3288458	54.82	99.0
JS-2020-39	Brucella melitensis	99.86	16M	1412	35	297132	105265	3284061	55.99	98.99
JS-2020-4	Brucella melitensis	99.88	16M	1412	32	250899	122331	3283228	55.86	99.45
JS-2020-40	Brucella melitensis	99.87	16M	1412	49	202239	104781	3289651	55.03	99.2
JS-2020-5	Brucella melitensis	99.87	16M	1412	31	252894	178838	3281963	55.89	98.91
JS-2020-8	Brucella melitensis	99.88	16M	1412	30	250826	138514	3282995	55.58	99.45
JS-2021-02	Brucella melitensis	99.88	16M	1412	27	247592	138122	3283930	55.57	99.42
JS-2021-03	Brucella melitensis	99.87	16M	1412	29	221604	153438	3283653	55.56	98.94
JS-2021-04	Brucella melitensis	99.88	16M	1412	27	297142	178959	3282946	55.27	98.99
JS-2021-05	Brucella melitensis	99.88	16M	1412	27	296678	178784	3283623	55.47	99.45
JS-2021-06	Brucella melitensis	99.88	16M	1412	30	246339	178928	3283138	55.48	98.99
JS-2021-07	Brucella melitensis	99.87	16M	1412	29	250629	166231	3284849	55.38	99.45
JS-2021-08	Brucella melitensis	99.88	16M	1412	35	247732	189400	3290020	55.6	99.22
JS-2021-17	Brucella melitensis	99.87	16M	1412	26	250834	178856	3283802	55.87	98.9
JS-2021-18	Brucella melitensis	99.87	16M	1412	34	209150	135233	3283964	55.97	99.45
JS-2021-19	Brucella melitensis	99.88	16M	1412	31	239117	136375	3282827	56.09	99.45
JS-2021-20	Brucella melitensis	99.88	16M	1412	32	233637	135233	3282570	55.74	99.45
JS-2021-21	Brucella melitensis	99.88	16M	1412	28	250901	178434	3283351	55.64	99.36
JS-2021-22	Brucella melitensis	99.88	16M	1412	30	296559	178578	3288847	54.91	99.36
JS-2021-23	Brucella melitensis	99.88	16M	1412	29	232246	138164	3283729	55.69	99.42
JS-2021-24	Brucella melitensis	99.88	16M	1412	26	297021	178930	3283995	55.51	99.45
JS-2021-25	Brucella melitensis	99.87	16M	1412	28	296957	135351	3284181	55.69	99.42
JS-2021-26	Brucella melitensis	99.88	16M	1412	25	296635	178857	3283491	55.73	99.45
JS-2021-27	Brucella melitensis	99.88	16M	1412	29	296398	138105	3286433	55.21	99.45
JS-2021-28	Brucella melitensis	99.87	16M	1412	31	247405	135233	3283531	55.64	99.45
JS-2021-29	Brucella melitensis	99.88	16M	1412	27	221484	143227	3283616	55.54	99.45
JS-2021-30	Brucella melitensis	99.87	16M	1412	27	297033	138043	3283697	55.46	99.36
JS-2021-31	Brucella melitensis	99.88	16M	1412	27	257313	178925	3284162	55.56	99.45
JS-2021-32	Brucella melitensis	99.89	16M	1412	28	252934	178897	3283461	55.67	99.11
JS-2021-33	Brucella melitensis	99.88	16M	1412	28	296418	135233	3283828	55.91	99.45
JS-2021-34	Brucella melitensis	99.87	16M	1412	30	296815	178966	3285573	55.41	99.45
JS-2021-35	Brucella melitensis	99.88	16M	1412	31	249036	138115	3284746	55.65	99.45
JS-2021-36	Brucella melitensis	99.88	16M	1412	28	250867	178842	3283774	55.65	99.42
JS-2021-37	Brucella melitensis	99.88	16M	1412	31	252809	178857	3299674	53.86	99.45
JS-2021-38	Brucella melitensis	99.88	16M	1412	30	244205	138096	3283156	55.88	99.45
JS-2021-39	Brucella melitensis	99.88	16M	1412	29	252881	178918	3284612	55.58	99.33
JS-2021-40	Brucella melitensis	99.88	16M	1412	27	258076	189498	3283658	55.85	99.42
JS-2021-41	Brucella melitensis	99.87	16M	1412	30	250891	135234	3284558	55.77	99.42
JS-2021-42	Brucella melitensis	99.88	16M	1412	29	232257	178434	3282817	55.74	99.45
JS-2021-65	Brucella melitensis	99.87	16M	1412	28	270243	178624	3259628	55.62	98.43
JS-2021-66	Brucella melitensis	99.88	16M	1412	32	249040	138106	3284065	55.63	99.45
JS-2021-67	Brucella melitensis	99.88	16M	1412	28	297034	178946	3284189	55.51	99.45
JS-2021-68	Brucella melitensis	99.88	16M	1412	26	264511	178837	3284283	55.82	99.42
JS-2022-29	Brucella melitensis	99.88	16M	1412	26	296643	178858	3283329	55.83	99.42
JS-2022-30	Brucella melitensis	99.87	16M	1412	28	250834	138082	3283684	55.53	99.19
JS-2022-31	Brucella melitensis	99.87	16M	1412	32	241656	135234	3283841	55.47	99.45
JS-2022-32	Brucella melitensis	99.88	16M	1412	27	297062	138060	3284176	55.57	99.45
JS-2022-33	Brucella melitensis	99.88	16M	1412	29	247774	178867	3283868	55.67	99.45
JS-2022-34	Brucella melitensis	99.89	16M	1412	28	272119	178894	3283471	55.59	99.45
JS-2022-35	Brucella melitensis	99.88	16M	1412	29	296400	148657	3283454	55.57	99.45
JS-2022-36	Brucella melitensis	99.88	16M	1412	26	297005	178734	3283992	55.49	99.45
JS-2022-37	Brucella melitensis	99.88	16M	1412	28	249237	178979	3283821	55.54	99.45
JS-2022-38	Brucella melitensis	99.89	16M	1412	30	250868	178978	3284201	55.63	99.38
JS-2022-39	Brucella melitensis	99.88	16M	1412	28	241643	138069	3284977	56.0	99.42
JS-2022-40	Brucella melitensis	99.87	16M	1412	32	249545	138096	3283050	55.58	99.45
JS-2022-41	Brucella melitensis	99.89	16M	1412	26	250860	148818	3284630	55.92	99.42
JS-2022-42	Brucella melitensis	99.87	16M	1412	33	244047	178728	3283951	55.23	99.42
JS-2022-59	Brucella melitensis	99.88	16M	1412	27	293173	179005	3283467	55.62	99.45
JS-2022-60	Brucella melitensis	99.88	16M	1412	29	232230	138143	3283431	56.01	99.45
JS-2022-61	Brucella melitensis	99.88	16M	1412	30	232196	138142	3283471	55.72	99.45
JS-2022-62	Brucella melitensis	99.88	16M	1412	30	293064	135233	3283372	55.74	99.31
JS-2022-63	Brucella melitensis	99.88	16M	1412	29	264614	178910	3283364	56.04	99.45
JS-2022-64	Brucella melitensis	99.88	16M	1412	33	244826	135233	3283856	55.76	99.43
JS-2022-65	Brucella melitensis	99.88	16M	1412	26	293149	178896	3284866	55.78	99.45
JS-2022-66	Brucella melitensis	99.88	16M	1412	27	264606	148729	3283629	55.83	99.45
